# Supplementary material for: Health Impact Assessments of Health Sector Proposals: An Audit and Narrative Synthesis
Source: Int J Environ Res Public Health. 2021 Oct 31;18(21):11466. doi: 10.3390/ijerph182111466 (PMC8582994; doi:10.3390/ijerph182111466)
Supplement: Supplementary file 1 [file ijerph-18-11466-s001.zip]

Archive with 1 entries (1 files):
- ijerph-1386258-supplementary.pdf
